# Supplementary material for: Transcriptome-guided GLP-1 receptor therapy rescues metabolic and behavioral disruptions in a Bardet-Biedl syndrome mouse model
Source: J Clin Invest. 2025 Apr 15;135(12):e184636. doi: 10.1172/JCI184636 (PMC12165790; doi:10.1172/JCI184636)
Supplement: Supporting data values [file jci-135-184636-s008.xlsx]

## Sheet: Figure 1B
	WT									Bbs5-/-
Dark	3.4	2.4	2.7	3.4	3.8	2.9	2.3	2.6	2.2	5.4	5.9	3.2	4.8	3.8	4.2	4.6	2.6	3.6
Light	0.7	1.5	1.8	1.2	1.3	1.7	2.6	0.7	1	1.6	1.2	2.2	2.9	3.5	2	1.9	1.5	0.7
Total	4.1	3.9	4.5	4.6	5.1	4.6	4.9	3.3	3.2	7	7.1	5.4	7.7	7.3	6.2	6.5	4.1	4.3

## Sheet: Figure 1C
			Body Mass (males)
	Age (weeks)		WT				Bbs5-/-
			Mean	SD	n		Mean	SD	n
	5		18.4	3	5		19.03	4	5
	6		22.02	1.37	9		21	5.81	8
	7		22.86	1.13	9		23.63	6.07	8
	8		23.93	1.14	12		25.08	5.45	8
	9		23.96	0.82	8		31.18	5.05	6
	10		24.94	1.3	9		32.65	4.15	6
	11		25.41	1.33	9		35.73	3.43	6
	12		26.23	2.16	9		37.56	2.65	7
	13		27.23	1.97	11		39.1	1.96	8
	14		27.87	2.08	11		40.88	2.41	8
	15		27.99	2.36	8		41.85	2.62	7
	16		30.62	3.59	9		41.73	6.57	8
	17		28.58	3.13	11		41.87	8.01	9
	18		28.31	2.98	6		43.66	2.7	6
	19		29.7	5.17	7		45.44	4.31	7
	20		30.55	3.76	11		46.52	3.25	9

## Sheet: Figure 1D
			Fat Mass (males)
	Age (weeks)		WT				Bbs5-/-
			Mean	SD	n		Mean	SD	n
	5		1.5	0.2	5		2.91	2.13	5
	6		1.48	0.26	9		3.66	2.8	8
	7		1.69	0.32	9		5.06	3.65	8
	8		1.72	0.44	12		5.85	3.57	8
	9		1.89	0.34	8		9.24	3.31	6
	10		2.28	0.35	9		10.31	2.69	6
	11		2.33	0.46	9		12.21	1.99	6
	12		2.92	0.86	9		13.38	1.46	7
	13		3.27	0.96	11		14.04	1.16	8
	14		3.62	1.09	11		14.86	1.38	8
	15		3.92	1.44	8		15.3	3.71	7
	16		5.16	2.38	9		14.99	6.54	8
	17		4.03	1.45	11		16.02	5.39	9
	18		4.6	1.54	6		17.17	2.89	6
	19		4.93	1.98	7		17.74	3.15	7
	20		4.7	1.36	11		18.16	2.71	9

## Sheet: Figure 1E
			Lean Mass (males)
	Age (weeks)		WT				Bbs5-/-
			Mean	SD	n		Mean	SD	n
	5		15.58	1	5		15.18	2.33	5
	6		19.31	1.15	9		16.21	2.99	8
	7		19.97	0.96	9		17.58	2.26	8
	8		20.86	0.82	12		19.46	2.23	8
	9		20.98	0.81	8		20.45	1.66	6
	10		21.44	1.11	9		21.01	1.6	6
	11		21.79	0.94	9		21.93	1.49	6
	12		21.78	1.09	9		22.55	1.32	7
	13		22.58	1.33	11		23.5	1.04	8
	14		22.95	1.08	11		24.12	1.2	8
	15		22.9	1.04	8		23.65	2.73	7
	16		23.9	1.4	9		23.41	3.06	8
	17		23.11	1.8	11		24	3.05	9
	18		22.86	1.62	6		24.71	2.31	6
	19		23.65	2.59	7		25.07	3.02	7
	20		24.21	2.63	11		25.82	3.01	9

## Sheet: Figure 1F
	Nesting (males)
Time	WT												Bbs5-/-
12 hr	3.5	3	2	3	4	3	3	1	3	3.5	3	3.5	2	3	1	1	2.5	2	2.5
24 hr	3.5	3	4	2.5	4	3	3	4	3.5	3.5	4	4	1	2	2.5	3	3.5	2	4

## Sheet: Figure 1G
	Familiar Object							Novel Object
WT	43	44	31	32	35	47	23	57	56	69	68	65	53	77
Bbs5-/-	71	30	38	42	45			29	70	62	58	55

## Sheet: Figure 1H
	Distance OFT (males)
	WT	Bbs5-/-
	1028.41	932.746
	890.195	1039.68
	963.408	889.622
		893.762
	793.21	819.439
	903.653	960.456

## Sheet: Figure 1I
	Center entries (males)
	WT	Bbs5-/-
	60	38
	64	47
	71	39
		36
	45	42
	91	55

## Sheet: Figure 1J
	Time in center
	WT	Bbs5-/-
	60.5327	47.1995
	101.532	35.5329
	82.9992	38.9997
		32.3997
	44.7995	74.8659
	124.399	42.333

## Sheet: Figure 1K
	IPGTT (males)
	Time (min)		WT										Bbs5-/-
	0		169	167	180	156	191	177	170	178			278	176	159	217	206	213	181
	15		246	279	218	194	298	233	220	272			500	403	285	333	331	357	350
	30		186	226	173	172	230	222	207	218			483	299	237	248	257	246	248
	60		143	167	146	180	152	192	179	205			417	211	186	167	212	194	174
	120		140	178	148	167	171	197	165	200			251	146	187	159	205	178	183

[truncated: 126 more sheets: Figure 1L, Figure 1M, Figure 1N, Figure 1P, Figure 1Q, Figure 1R, Figure 1T, Figure 1U, Figure 1V, Figure 2A, Figure 2B, Figure 2C, Figure 2D, Figure 2E, Figure 2F, Figure 2G, Figure 2H, Figure 2I, Figure 2J, Figure 2K …]
